# Supplementary material for: The combination of FLT3 and SYK kinase inhibitors is toxic to leukaemia cells with CBL mutations
Source: J Cell Mol Med. 2020 Jan 14;24(3):2145–56. doi: 10.1111/jcmm.14820 (PMC7011134; doi:10.1111/jcmm.14820)
Supplement: Supplementary file 19 [file JCMM-24-2145-s019.xlsx]

## Sheet: FLT3-ITD_Mid_v_DMSO
id	baseMean	log2FoldChange	pvalue	padj
LILR4B	5422.8	-3.77323	1.5103e-83	1.72718e-79
LILRB4A	10018.2	-3.95817	4.33796e-80	2.48045e-76
CISH	2704.57	-3.45117	2.61366e-57	9.96327e-54
MFSD2B	2976.78	2.97895	5.6965e-55	1.62863e-51
SLFN2	352.493	-7.37202	9.43712e-43	2.15846e-39
PIM2	900.291	-3.29147	2.99786e-40	5.71392e-37
MTMR9	9910	-2.40159	7.94647e-38	1.29823e-34
SERPINA3G	1703.42	-3.34295	4.33008e-33	5.84833e-30
GAS7	475.42	-3.38127	4.60257e-33	5.84833e-30
FGF23	3811.56	-2.14656	7.52515e-31	8.60576e-28
ENAH	7719.51	-1.99175	3.05222e-29	3.1732e-26
SPP1	3105.98	-2.6242	7.44837e-29	7.0983e-26
C3AR1	529.643	-2.91236	1.59896e-28	1.4066e-25
GRAP2	648.553	2.42036	2.2041e-28	1.80044e-25
IL4RA	4752.04	-1.96295	3.29479e-27	2.51195e-24
TNFRSF9	228.343	-3.89376	1.59711e-26	1.14154e-23
TNFSF14	4138.47	-1.8018	2.31536e-26	1.55756e-23
PIM1	9710.71	-1.81105	5.85595e-24	3.72048e-21
FURIN	12649.1	-1.75217	7.78455e-23	4.68548e-20
PADI2	347.174	-2.73105	1.29409e-22	7.39961e-20
C5AR1	155.553	-3.87986	4.22115e-22	2.29872e-19
SLC2A3	12567.2	-1.61813	2.11887e-20	1.10143e-17
ST3GAL2	3825.89	-1.66667	3.73875e-20	1.85897e-17
PIK3C2G	2860.51	1.6047	2.28851e-19	1.09047e-16
SERPINB1A	11933.6	-1.68883	2.60311e-19	1.19077e-16
BHLHE40	2902.42	-1.57703	1.03553e-18	4.55474e-16
OSBPL1A	1969.14	1.66137	1.46816e-18	6.21847e-16
LAT	1582.46	-1.58752	1.79122e-17	7.31587e-15
NFIL3	1193.12	-1.54518	1.64295e-16	6.47888e-14
NCF1	1177.07	-1.73586	2.06588e-16	7.87514e-14
CD69	1913.43	-1.91746	2.55338e-16	9.41951e-14
MUC20	695.089	-1.8587	1.51506e-15	5.41443e-13
PARVB	853.782	1.93046	1.62866e-15	5.64404e-13
PDCD4	1593.89	1.97299	2.07581e-15	6.98205e-13
SOCS1	215.294	-2.43996	2.73457e-15	8.93501e-13
LRP12	11810.6	-1.45741	1.38731e-14	4.40702e-12
IKZF4	207.545	-2.25434	1.71484e-14	5.30025e-12
METRNL	300.733	-2.04537	2.1137e-14	6.36114e-12
ASB11	445.018	1.75636	5.30852e-14	1.55662e-11
ID2	508.718	-1.81401	8.11013e-14	2.31869e-11
PSTPIP1	757.932	-1.64274	8.98743e-14	2.50684e-11
FAM3C	6925.74	-1.40131	1.08129e-13	2.94419e-11
RHOQ	1422.56	-1.47872	1.28201e-13	3.39378e-11
6430571L13RIK	110.984	-3.10687	1.30576e-13	3.39378e-11
ID1	3047.93	-1.48023	2.66302e-13	6.76762e-11
PILRA	2659.61	-1.37116	3.42428e-13	8.51305e-11
CD53	10926.4	-1.62073	4.51863e-13	1.09947e-10
TRIM58	978.541	1.39769	5.27778e-13	1.25743e-10
NUPR1	102.321	-3.70152	1.41642e-12	3.30575e-10
CPT1A	2880.95	1.19266	1.96359e-12	4.49112e-10
H2AFV	1811.34	1.23407	2.50632e-12	5.62006e-10
SLC45A4	2863.94	1.31789	3.374e-12	7.4202e-10
GM14005	1214.75	-1.3108	3.50033e-12	7.55279e-10
HMOX1	1390.12	-1.30775	4.50651e-12	9.54378e-10
MGAT5	1747.36	-1.39687	4.99302e-12	1.03818e-09
MYCN	3877.38	-1.21316	5.33423e-12	1.08933e-09
RIPOR1	8918.57	1.1747	5.43311e-12	1.09005e-09
TMEM131L	8154.89	1.12857	6.59463e-12	1.30028e-09
BNIP3	3388.56	-1.65995	7.21349e-12	1.3982e-09
PRMT8	570.548	1.59567	7.80101e-12	1.48687e-09
BRWD1	2733.76	-1.45584	8.67201e-12	1.62579e-09
ADAM8	420.83	-1.8172	9.49689e-12	1.75172e-09
HSPA5	40560.3	-1.1147	1.88072e-11	3.41395e-09
MUC6	108.679	2.76144	2.12166e-11	3.79114e-09
SLC30A2	80.3914	-3.19139	2.52048e-11	4.43449e-09
IER3	967.559	-1.6751	3.10034e-11	5.37204e-09
FCGR1	648.49	-1.42236	3.30002e-11	5.63269e-09
GM6093	16208.7	-1.18984	3.38474e-11	5.69234e-09
PODXL	5330.88	-1.08468	3.63824e-11	6.03e-09
NR4A2	661.246	1.41945	6.37916e-11	1.02749e-08
ERO1L	8538.79	-1.15003	6.29298e-11	1.02749e-08
ST3GAL1	4261.7	1.08175	7.31173e-11	1.16135e-08
4933432K03RIK	342.371	-1.63284	8.22693e-11	1.28881e-08
SNX24	968.693	-1.29357	9.98475e-11	1.54305e-08
CLEC2I	1101.13	-1.32613	1.06922e-10	1.63034e-08
BCL2L1	5227.69	-1.20897	1.09402e-10	1.64621e-08
LTBP4	1016.71	1.34733	1.74846e-10	2.59681e-08
C3	403.409	-1.82534	2.14113e-10	3.13923e-08
IFITM6	245.033	-1.83204	2.41217e-10	3.49184e-08
CEP83OS	413.979	1.49821	2.56034e-10	3.66001e-08
SCAMP5	3142.41	1.25101	2.8275e-10	3.99202e-08
SPARC	160.515	-2.16488	3.00185e-10	4.18648e-08
RAMP1	677.881	1.41551	3.35476e-10	4.62229e-08
TRPV2	1943.94	-1.14967	3.40414e-10	4.63449e-08
ALAD	2578.51	1.19995	3.77718e-10	5.08187e-08
TRAF1	100.618	-2.66641	4.29655e-10	5.71341e-08
P4HA1	1951.29	-1.08813	4.53055e-10	5.95533e-08
HEMK1	1141	-1.3494	4.99478e-10	6.49094e-08
NRIP1	10048.3	1.11767	9.21775e-10	1.18443e-07
KDM6B	2050.77	-1.09026	1.16356e-09	1.47849e-07
ZBTB16	4905.85	1.13937	1.25916e-09	1.5652e-07
NEDD9	3457.23	-1.11149	1.24719e-09	1.5652e-07
ASAP1	9054.51	1.06964	1.35819e-09	1.67013e-07
AU022793	52.7554	-3.69195	1.59117e-09	1.93581e-07
FAT2	4521.39	-1.00517	1.66388e-09	2.00296e-07
MC5R	194.924	1.79469	1.7995e-09	2.14366e-07
TNF	240.084	-1.9447	2.005e-09	2.36384e-07
RAB37	841.027	1.25526	2.0257e-09	2.36387e-07
F2RL2	6023.44	-1.14512	2.47149e-09	2.85495e-07
SLC2A1	1685.97	-1.07618	2.64099e-09	3.02023e-07
MTAP	16178.9	-1.0448	3.07228e-09	3.47867e-07
NQO1	410.161	1.36999	3.41673e-09	3.83076e-07
LDHC	263.729	1.56671	4.43372e-09	4.88555e-07
LBH	1886.08	1.18634	4.44297e-09	4.88555e-07
RGS12	1524.82	1.11146	4.80238e-09	5.23047e-07
SLFN10-PS	2045.61	-1.04273	6.56895e-09	7.08703e-07
MAP1B	2587.34	-1.10665	8.09402e-09	8.57067e-07
JUP	216.162	1.64873	8.29499e-09	8.70289e-07
ABCB10	3071.49	1.02207	9.02757e-09	9.38539e-07
VAMP5	4262.74	1.24497	9.95753e-09	1.02589e-06
CEBPB	1472.79	-1.15205	1.01395e-08	1.03532e-06
CLEC5A	1302.75	-1.61295	1.0905e-08	1.10362e-06
GLIPR2	1585.05	-1.04916	1.15013e-08	1.15376e-06
KLHL24	1455.87	1.51126	1.61728e-08	1.60828e-06
LFNG	917.969	-1.29452	1.74856e-08	1.70911e-06
TM4SF19	70.3904	-2.61794	1.95315e-08	1.8929e-06
CD55	2853.54	-1.29542	2.0788e-08	1.99775e-06
ARID5A	1040.62	-1.1667	2.35472e-08	2.24405e-06
DNAJC6	1008.61	1.07859	2.39986e-08	2.26816e-06
ITGAM	293.159	-1.49187	2.66531e-08	2.4581e-06
VIPR2	172.107	1.74538	3.06418e-08	2.80336e-06
SNX2	8898.28	-1.12995	3.16548e-08	2.87305e-06
RNF150	162.612	2.08236	3.19392e-08	2.87603e-06
ANXA5	4509.17	-1.14706	3.2194e-08	2.87633e-06
PYROXD2	1073.64	1.04225	3.3252e-08	2.94783e-06
TPM4	4880.4	-1.10019	3.84592e-08	3.3574e-06
SIGLECF	2160.54	1.05498	4.41272e-08	3.82302e-06
HMGCS1	8089.02	-1.07901	5.08927e-08	4.376e-06
TCP11L2	353.578	1.34883	6.39887e-08	5.461e-06
COQ8A	154.671	1.75197	6.9498e-08	5.88725e-06
NLRP10	441.535	-1.24647	8.31253e-08	6.839e-06
RELB	118.288	-2.03818	8.26045e-08	6.839e-06
MIR22HG	164.128	-1.73367	8.59367e-08	7.0198e-06
PRG2	1212.23	1.35419	1.04773e-07	8.43793e-06
TUBB6	1015.98	-1.22012	1.50885e-07	1.16589e-05
PDZK1IP1	497.86	1.27883	1.64276e-07	1.2557e-05
FAM129B	473.102	-1.16522	1.71612e-07	1.29971e-05
ACSL4	10835	-1.01922	2.04269e-07	1.53685e-05
TMEM175	1427.49	1.02496	2.17797e-07	1.62793e-05
SMIM5	88.0603	2.15523	2.60499e-07	1.90966e-05
ALS2CR12	68.0102	-2.88997	2.64554e-07	1.92703e-05
MED12L	873.529	-1.00301	2.76933e-07	1.99182e-05
TRP53INP2	271.506	-1.3429	2.79177e-07	1.99542e-05
SGSH	175.818	1.55509	3.11244e-07	2.19716e-05
RAI14	135.909	-1.89907	3.18368e-07	2.22003e-05
ACHE	224.437	1.43784	3.77237e-07	2.59885e-05
SLC7A11	699.812	-1.12269	4.05811e-07	2.77895e-05
ARID5B	155.109	-1.66306	4.3046e-07	2.9302e-05
GPR141	1505.88	-1.05589	4.73664e-07	3.18637e-05
KLF1	853.804	1.10615	4.87009e-07	3.25698e-05
ITGB7	573.094	1.12842	5.07783e-07	3.37617e-05
HEMGN	1418.24	1.17703	5.26964e-07	3.46342e-05
CIRBP	1079.15	1.01838	5.38325e-07	3.51788e-05
TSPOAP1	2181.08	1.18157	6.03996e-07	3.90243e-05
RHOF	858.629	-1.02895	6.01111e-07	3.90243e-05
RGL1	846.67	-1.13777	6.68131e-07	4.17527e-05
NFKBIA	1103.67	-1.36366	7.6044e-07	4.63746e-05
ANKRD23	818.801	1.03008	9.4061e-07	5.57348e-05
IFT57	1028.23	-1.24574	1.02379e-06	5.97352e-05
CELF4	397.796	-1.42103	1.208e-06	6.94205e-05
TRIB3	1008.68	-1.04595	1.31602e-06	7.4505e-05
HSCB	384.977	1.1292	1.33653e-06	7.49242e-05
RARA	509.077	-1.06857	1.33102e-06	7.49242e-05
ESPNL	409.269	1.10385	1.41032e-06	7.82934e-05
LCP2	9056.59	-1.02646	1.46411e-06	8.08866e-05
COL4A2	200.447	-1.41592	1.50885e-06	8.25608e-05
GM38414	309.649	-1.63559	2.09014e-06	0.000111176
ALOX12	112.824	-1.78893	2.30662e-06	0.000122123
2900052L18RIK	675.566	1.17042	2.35185e-06	0.000123944
IL15	107.643	1.88187	2.45357e-06	0.000128133
NMNAT3	658.033	1.18596	2.50679e-06	0.000129531
TMEM173	369.928	-1.2594	2.5145e-06	0.000129531
TSPAN13	206.268	1.46765	2.98402e-06	0.000150997
MYLK3	820.6	1.0182	3.02048e-06	0.000152168
NME7	416.893	1.1672	3.09333e-06	0.000154637
TNFRSF14	138.435	1.59847	3.11608e-06	0.000154937
SYTL3	756.354	-1.00666	3.19889e-06	0.000158366
PPP1R16B	186.775	-1.37025	3.3083e-06	0.000163076
OLFM3	91.665	-1.84848	3.5885e-06	0.000176129
SOCS3	312.2	-1.18615	3.78355e-06	0.00018417
AFMID	239.304	1.31397	4.06324e-06	0.000193613
CCL3	34.7401	-3.48477	4.1112e-06	0.000195086
NRXN1	994.965	1.02645	4.82936e-06	0.000223598
SERPINA3F	23.1906	-5.59612	4.86362e-06	0.000224276
PSD	540.058	1.0987	5.03064e-06	0.000228513
C1QTNF1	88.8584	-2.03188	5.03544e-06	0.000228513
DMPK	33.9779	-7.15722	5.26942e-06	0.000234479
PGLYRP1	122.954	1.60701	5.75975e-06	0.000254319
ICA1L	218.806	1.27091	5.96722e-06	0.00026146
GSTT1	260.227	1.241	6.24363e-06	0.000272527
SLFN5	379.244	-1.4007	6.44311e-06	0.000280165
TMEM184A	85.1039	1.85468	7.50174e-06	0.00031774
CYTIP	465.374	1.02855	7.98659e-06	0.000335789
TMEM191C	148.64	1.48649	8.64667e-06	0.000356979
JUN	339.509	-1.20294	8.80035e-06	0.000362017
S100A4	146.751	-1.67831	8.95865e-06	0.000367208
PILRB1	392.288	-1.07558	9.35385e-06	0.000379793
GM5483	31.5948	-3.09507	1.14814e-05	0.000454329
INAFM1	509.193	1.06151	1.19441e-05	0.000471009
PER3	352.283	1.0531	1.32056e-05	0.00051367
EGFL6	219.289	1.43258	1.52521e-05	0.000583354
RHOJ	54.263	-2.16777	1.63533e-05	0.000614509
SCIN	36.8842	-6.26742	1.78591e-05	0.000663105
DUSP5	145.661	-1.44735	1.84163e-05	0.000681583
ARHGEF18	391.83	1.03096	2.23205e-05	0.000805226
XYLT1	181.772	1.28929	2.51289e-05	0.000889704
DDIT3	324.161	-1.20633	2.62647e-05	0.000927045
METTL27	323.365	1.1043	2.82303e-05	0.000987285
CTSO	216.404	1.27169	2.92425e-05	0.00101339
MTURN	144.902	1.81307	3.07724e-05	0.00105998
PLAUR	225.218	-1.14577	3.14976e-05	0.00107857
TPRA1	349.191	1.04945	3.91334e-05	0.00128971
HIST1H1C	321.891	1.03087	3.90873e-05	0.00128971
TRIM2	139.751	1.35562	4.10156e-05	0.00134786
FAM178B	42.7871	2.38562	4.66008e-05	0.001514
RHAG	36.2776	2.7414	5.41542e-05	0.00173963
COL5A1	153.663	1.78216	5.52445e-05	0.00176968
PHLDA1	141.82	-1.54382	5.97214e-05	0.00188385
FN3K	35.5696	2.60033	7.12379e-05	0.00218558
ITGA2	265.963	-1.06065	7.397e-05	0.00226182
C5AR2	92.2172	-1.53126	9.0648e-05	0.00269961
HID1	143.977	1.30723	9.47183e-05	0.00280621
ART4	40.6329	2.6489	9.62842e-05	0.0028379
LTA	19.3857	-3.67536	9.67938e-05	0.00284559
DDX43	313.367	1.18354	0.000100245	0.00292448
GM5544	33.0538	-2.51135	0.000103412	0.0030092
A730017L22RIK	216.353	1.10672	0.000110416	0.00318869
SELE	20.0714	-3.48373	0.000115416	0.00331633
STOM	220.379	1.09645	0.000117366	0.0033555
TSPO	983.273	1.003	0.000122617	0.00349689
CAPN3	230.863	1.04685	0.000130354	0.00366272
STON2	221.045	-1.10253	0.000133006	0.0037099
TMEM260	323.636	1.04286	0.000158388	0.00429224
ADM2	121.525	-1.52035	0.000166313	0.00445423
SNX29	210.277	1.1511	0.000167064	0.00445841
IL2RA	17.7441	-6.21124	0.000168318	0.00447648
ARVCF	68.9601	1.78202	0.000171116	0.00454032
PGLYRP2	246.35	-1.00095	0.00018133	0.00473446
THA1	174.475	1.14163	0.000186846	0.00484528
KY	40.0107	-2.16671	0.00023793	0.00603319
N4BP2L1	278.512	1.02334	0.000265344	0.0066255
CASTOR1	40.3546	-2.25891	0.000267996	0.00666262
COX6A2	55.3427	-1.94414	0.000345493	0.00830053
TNFSF4	139.906	1.27994	0.000361711	0.00859985
BC049715	75.5599	1.71019	0.000398603	0.00928396
IRGM2	178.515	-1.16149	0.0003978	0.00928396
GP5	37.1829	2.24692	0.000410831	0.00945532
PVR	104.605	-1.32247	0.000410921	0.00945532
PIM3	16.2874	-4.04589	0.000410545	0.00945532
TREML1	61.5963	1.68773	0.000411766	0.00945574
E130307A14RIK	119.265	1.22962	0.00045794	0.0103498
POU6F1	36.1319	2.39584	0.000494582	0.0110903
BC051537	41.5184	2.02649	0.000511611	0.0114012
CXCL10	19.9785	-3.99678	0.000519006	0.0114804
YPEL3	151.668	1.16202	0.000583907	0.012623
ALDH3A1	197.933	1.01471	0.000625661	0.0132994
ADGRG5	171.315	1.02671	0.000709945	0.0144722
IFIT1	26.963	-2.60804	0.000743933	0.0149782
MAFF	91.44	-1.31528	0.000883599	0.0173028
RHOC	180.567	-1.05039	0.000887754	0.0173545
BCAR1	64.4026	-1.5352	0.000901773	0.0175371
PLEKHF1	58.7715	-1.56903	0.000927418	0.0177952
YPEL2	271.382	1.06123	0.00103145	0.0193294
PROX2	101.491	1.2276	0.00105212	0.0196281
KCNG2	45.6939	1.80423	0.0011344	0.0209131
ICAM4	271.937	1.02803	0.00121314	0.0220277
SERPINE1	139.688	-1.05452	0.00124944	0.0225728
SLC11A1	27.1849	-2.35679	0.00137532	0.0245752
GM16576	154.996	1.01088	0.00142628	0.0253276
TRIB1	93.9159	-1.24736	0.00145296	0.0256731
TBRG3	87.6942	-1.69884	0.00145266	0.0256731
FRAT1	75.6015	1.3561	0.00153843	0.0268113
ZFP608	28.2147	-2.30648	0.00164676	0.0280662
HIST1H1D	89.8899	1.28106	0.00165423	0.0281244
CAR5A	73.0875	1.34775	0.00181067	0.0298935
NAB2	125.334	-1.0676	0.0018141	0.0298935
TIGIT	77.0618	1.33745	0.0018568	0.0304654
TMEM140	54.3906	1.63495	0.00186488	0.0304887
TRP53COR1	105.503	1.14734	0.00194091	0.0316637
SLC2A6	33.6916	-1.91683	0.00195208	0.0317553
VGF	125.292	-1.11967	0.00200955	0.0324135
ANXA1	32.0329	-2.27832	0.00203504	0.0327785
EGR3	230.856	-1.0065	0.00207831	0.0332413
GGT5	75.7103	1.41754	0.00250521	0.0385593
ALDOART1	143.634	-1.17988	0.00303374	0.0441397
AVIL	48.8039	-1.53566	0.00326273	0.0467371
IL34	102.733	-1.14433	0.00328294	0.0469296
HMGA2-PS1	79.1972	1.40768	0.00340069	0.0481517
2610203C22RIK	28.895	1.97119	0.00341002	0.0482039
PODNL1	45.1776	-1.73003	0.00353448	0.0497175

## Sheet: CBL-Trans_Mid_v_DMSO
id	baseMean	log2FoldChange	pvalue	padj
PIM2	3105.83	-4.26829	0	0
IFITM3	8158.71	-2.67204	7.82928e-204	4.63768e-200
CISH	2266.74	-3.41234	2.41197e-154	9.52485e-151
FAM160A1	3236.87	2.38088	4.10378e-139	1.21544e-135
SPP1	17044.4	-2.30847	4.71078e-135	1.11617e-131
IL4RA	3009.2	-2.31075	2.25814e-115	4.4587e-112
MC5R	5016.72	2.07723	4.17641e-111	7.06827e-108
LRP12	6805.51	-2.10346	3.3125e-106	4.90539e-103
METTL7A1	2063	2.22201	2.53618e-105	3.33845e-102
SLFN2	572.227	-6.00501	3.26784e-100	3.87141e-97
CD53	14766.1	-1.8505	8.69907e-90	9.36889e-87
ENAH	6657.68	-1.69284	2.08337e-84	2.05681e-81
IFITM1	15775.4	-1.95732	1.74224e-83	1.58772e-80
IL2RA	3140.75	-6.59682	3.70816e-80	3.1379e-77
SCIN	17098.8	1.78218	4.97987e-80	3.9331e-77
PIK3C2G	3739.37	1.59314	1.63366e-75	1.20962e-72
SERPINA3G	437.731	-3.5154	4.68881e-71	3.26755e-68
ADGRE1	935.844	-2.28273	6.98754e-70	4.59897e-67
NR4A2	1352.53	2.05359	1.0321e-69	6.43544e-67
ZBTB16	8234.9	2.02629	2.02793e-67	1.20125e-64
BHLHE40	1936.78	-2.01417	7.9837e-66	4.50395e-63
SPTA1	10107.8	3.88422	3.57578e-64	1.92556e-61
ASNS	7642.74	-1.72142	2.19151e-63	1.12882e-60
SPNS2	17320.6	1.39236	1.35928e-62	6.70975e-60
SOX6	4140.82	1.45825	3.95928e-62	1.87623e-59
PLEKHH2	922.997	3.04775	4.73279e-62	2.15651e-59
GPT2	3266.29	-1.70697	5.55613e-62	2.43791e-59
METRNL	503.7	-2.87714	6.06296e-62	2.56528e-59
XBP1	4467.44	-1.38499	4.03763e-59	1.64944e-56
PDZK1IP1	1161.91	2.43567	5.68908e-58	2.24662e-55
ID1	1955.11	-2.13971	5.87981e-58	2.24704e-55
TRIO	1436.54	-1.82179	1.16648e-57	4.31852e-55
PDCD4	3617.96	1.99984	3.18847e-56	1.14466e-53
RAB37	1163.39	2.18527	3.71155e-56	1.29326e-53
CFP	2748.76	-2.06206	7.68403e-56	2.60093e-53
GLIPR2	707.707	-2.22847	1.99315e-54	6.55912e-52
GM6093	7018.67	-1.54958	8.33485e-54	2.62831e-51
CLEC2I	3352.51	-1.56405	8.65232e-54	2.62831e-51
NFIL3	1434.62	-1.72632	8.62453e-54	2.62831e-51
NEK6	4635.3	-1.27413	3.26969e-53	9.68401e-51
AQP9	1630.36	-2.10571	4.6438e-53	1.34183e-50
TRIM58	847.459	2.07309	7.68016e-53	2.16635e-50
RHOQ	2887.15	-1.59741	2.81131e-52	7.7455e-50
PODXL	6347.08	-1.2576	3.56601e-52	9.60149e-50
PIK3CD	5020.49	-1.24148	1.23608e-51	3.25419e-49
ABCA2	15266.9	1.24437	1.04723e-50	2.69708e-48
PLEK	20860.8	1.41897	8.20156e-49	2.06732e-46
HSPA5	44607	-1.39295	8.5814e-48	2.118e-45
MILR1	343.237	-3.11757	9.95216e-47	2.40619e-44
ZFPM1	20579.1	1.16345	2.12981e-46	5.04638e-44
MTHFD2	5413.16	-1.67998	1.26493e-45	2.93835e-43
USP11	3400.64	1.31494	1.34712e-45	3.0691e-43
FGF23	3707.19	1.40994	2.44422e-45	5.46352e-43
GRIA3	2604.87	1.54764	5.93373e-45	1.3018e-42
EIF2S2	9463.9	-1.17093	8.61143e-45	1.8549e-42
CTSC	8206.77	-1.15248	1.19093e-44	2.51946e-42
LTBP4	2259.43	1.32571	2.87527e-44	5.97603e-42
COQ8A	458.97	2.36459	3.86685e-44	7.80067e-42
ITGA2B	10886.8	1.09325	3.88486e-44	7.80067e-42
TPM4	1812.77	-1.48736	5.36695e-44	1.0597e-41
ST3GAL1	4479.96	1.18733	1.94402e-43	3.77555e-41
NARS	16677	-1.09771	6.6372e-43	1.26824e-40
ITGA4	36291.2	1.10207	1.72535e-42	3.24447e-40
KLHL24	2354.12	1.79026	5.47064e-42	1.01267e-39
NFE2	7441.46	1.39854	6.00593e-42	1.09465e-39
PISD-PS3	5308.93	1.38114	9.73316e-42	1.7471e-39
SLC36A2	440.135	2.35641	3.98299e-41	7.04276e-39
PSAT1	25752.3	-1.30194	5.69127e-41	9.91536e-39
COL5A1	3137.57	1.27163	7.06706e-41	1.21338e-38
MAMDC2	1646.12	1.45532	7.47442e-41	1.26499e-38
ST6GAL1	317.013	-2.90967	3.88118e-40	6.4761e-38
LTA	190.902	-5.45276	4.61594e-40	7.59514e-38
MXD4	571.155	2.12508	6.29637e-40	1.02182e-37
HEMK1	1008.64	-1.66025	2.20138e-39	3.52429e-37
TMEM131L	4447.54	1.12027	2.24136e-39	3.54045e-37
SERPINB1A	340.726	-2.76858	3.1386e-39	4.89249e-37
IQGAP2	7384.49	1.03106	7.8927e-39	1.21435e-36
TCP11L2	663.964	2.08047	7.81755e-38	1.17234e-35
ALDH2	8479.78	1.02494	7.74471e-38	1.17234e-35
CALCOCO1	1227.92	1.63318	2.11431e-37	3.13103e-35
IFRD1	3266.6	-1.35093	3.78999e-37	5.54321e-35
DGKG	573.15	2.10864	4.76188e-37	6.87975e-35
YPEL2	415.653	2.36633	1.23746e-36	1.72473e-34
EEF2K	5637.79	1.04436	1.23429e-36	1.72473e-34
IFIT1	195.521	-4.08431	2.65069e-36	3.65147e-34
PHGDH	5840.3	-1.19706	2.95538e-36	4.02441e-34
DAPP1	4973.44	1.0714	4.70778e-36	6.33785e-34
IRAK3	3404.51	1.39756	5.00544e-36	6.66286e-34
AFF3	4865.57	1.43598	7.3923e-36	9.73074e-34
PTPN14	976.387	1.87791	2.61685e-35	3.36976e-33
RGL1	1358.29	-1.39883	2.5973e-35	3.36976e-33
TRIB3	418.354	-2.50361	2.85259e-35	3.63383e-33
TARS	9398.85	-1.03351	5.05719e-35	6.37367e-33
ADGRG1	12925.6	1.1278	5.70718e-35	7.11715e-33
LBH	2363.94	1.27444	6.79357e-35	8.38369e-33
LFNG	1614.7	-1.54493	8.64373e-35	1.05569e-32
NME7	736.528	2.06802	9.70126e-35	1.17276e-32
ERO1L	3951.29	-1.15606	1.70294e-34	2.01748e-32
VAMP5	3162.07	1.23345	2.827e-34	3.31598e-32
OSBPL1A	1661.71	1.41106	8.78195e-34	1.02e-31
FAM129B	923.299	-1.49487	2.54551e-33	2.89967e-31
TFR2	974.818	1.80591	2.72284e-33	3.07214e-31
CCR4	426.347	-2.05385	2.90099e-33	3.24227e-31
NRXN1	893.225	1.60234	1.03826e-32	1.13891e-30
PYROXD2	665.462	1.77408	1.37311e-32	1.49019e-30
F2RL2	778.38	-2.20117	1.38365e-32	1.49019e-30
CREBRF	1604.65	1.564	1.46468e-32	1.56325e-30
BTNL9	878.811	1.51073	2.37633e-32	2.51361e-30
PDIA4	6374.61	-1.03611	2.76528e-32	2.89914e-30
CFAP54	673.303	1.68305	3.99611e-32	4.1528e-30
IFT57	2042.69	-1.22854	5.21876e-32	5.37623e-30
CRELD2	2288.34	-1.18811	5.29728e-32	5.41007e-30
PGAM1	2509.15	-1.37527	7.13945e-32	7.22915e-30
TUBB6	1665.72	-1.40332	1.35921e-31	1.34188e-29
RAMP1	1615.13	1.44121	1.42107e-31	1.39136e-29
DEGS1	3558.23	-1.02362	1.99415e-31	1.93645e-29
TGM1	336.359	-2.24942	3.20947e-31	3.09127e-29
NYNRIN	521.369	1.92389	4.08012e-31	3.89816e-29
PNRC1	2223.33	1.25929	4.58635e-31	4.27831e-29
ABHD4	2565.58	1.20158	4.68177e-31	4.3332e-29
MIA2	7123.88	-1.12457	6.55985e-31	6.02438e-29
FURIN	2603.11	-1.08807	8.16774e-31	7.44333e-29
DUSP16	1087.35	-1.36365	9.43359e-31	8.46664e-29
TNFAIP1	1368.55	-1.25822	3.82958e-30	3.38575e-28
IL2RB	359.29	-2.09015	1.0823e-29	9.42796e-28
HMOX1	806.134	-1.6015	1.15186e-29	9.96069e-28
FBXL20	2678.77	1.08032	1.87611e-29	1.6106e-27
SLC45A4	2109.52	1.19147	2.22268e-29	1.8944e-27
MFSD2B	210.152	3.16703	2.42167e-29	2.04925e-27
KCNK5	1780.84	-1.13411	2.47232e-29	2.07727e-27
IL18RAP	1164.24	-1.3004	5.02372e-29	4.16195e-27
MYCT1	693.797	1.68877	5.07682e-29	4.17674e-27
ERN1	2462.98	1.06735	5.23912e-29	4.28054e-27
ARID5A	794.694	-1.55207	1.90691e-28	1.53682e-26
FFAR2	368.031	2.01788	2.47527e-28	1.98139e-26
SOCS1	165.177	-3.32955	3.05792e-28	2.43135e-26
PLAC8	10477.7	1.1357	3.55625e-28	2.80873e-26
HBP1	1839.69	1.22679	1.70182e-27	1.3352e-25
2900026A02RIK	5957.93	1.04476	2.0176e-27	1.57253e-25
ACSS2	1617.26	1.14107	5.51103e-27	4.21221e-25
PINK1	655.37	1.6702	9.6609e-27	7.24384e-25
BNIP3	2064.63	-1.40703	3.52303e-26	2.54496e-24
KLF10	1370.77	1.23353	5.30463e-26	3.78578e-24
MANF	5737.87	-1.06207	5.29154e-26	3.78578e-24
HYOU1	9328.42	-1.06043	8.22781e-26	5.80208e-24
ZFP385A	1391.44	1.34989	1.1325e-25	7.93891e-24
PPA1	6034.07	-1.04826	1.681e-25	1.15114e-23
CCPG1	2240.23	1.20125	2.26901e-25	1.53606e-23
CYCS	2099.56	-1.07869	2.82434e-25	1.90113e-23
LDHA	42341.1	-1.10873	3.06815e-25	2.05358e-23
SFXN3	1547.19	1.16618	3.59771e-25	2.38112e-23
IKZF4	489.216	-1.63918	5.21677e-25	3.4335e-23
ADM2	187.438	-2.76534	6.41759e-25	4.20051e-23
BCL2L1	1887.97	-1.12747	7.57116e-25	4.92833e-23
6530402F18RIK	1652.8	-1.22261	7.73706e-25	5.0088e-23
ZFP608	474.661	-1.83571	1.37701e-24	8.77064e-23
TNF	330.073	-1.94793	2.37591e-24	1.49721e-22
H2AFV	1675.04	1.12538	2.57469e-24	1.61388e-22
NCF1	926.647	-1.34749	2.86245e-24	1.78481e-22
SNRPA1	4383.2	-1.00321	4.63372e-24	2.87412e-22
ABCA1	2853.97	1.11689	5.69431e-24	3.51357e-22
FDPS	1904.35	-1.18362	7.67764e-24	4.64067e-22
SDF2L1	2837.76	-1.2124	9.44005e-24	5.61991e-22
SLC7A5	11390.6	-1.04152	1.41447e-23	8.25477e-22
TIGIT	195.044	2.564	3.18769e-23	1.80692e-21
ESPNL	399.942	1.69514	3.22217e-23	1.81777e-21
CPA3	1889.91	1.38803	4.21651e-23	2.36744e-21
TIMP1	102.868	-5.30772	1.00593e-22	5.59498e-21
SELE	126.053	-3.78877	1.15373e-22	6.38702e-21
PER3	383.972	1.73984	1.81453e-22	9.95222e-21
CARS	3835.74	-1.07055	2.29964e-22	1.25548e-20
TMEM173	652.503	-1.45773	5.47973e-22	2.95084e-20
THSD4	1340.72	1.07018	9.39181e-22	4.96718e-20
HAVCR2	365.65	1.95976	1.12554e-21	5.87415e-20
KLK1B22	219.498	2.38829	1.24613e-21	6.47494e-20
N4BP2L1	652.861	1.39303	1.34807e-21	6.97403e-20
FCGR1	206.79	-2.36734	1.69693e-21	8.66532e-20
VIPR2	597.26	1.40289	2.37594e-21	1.20289e-19
HSCB	842.628	1.26795	3.2104e-21	1.6116e-19
ABCG1	879.753	1.22684	3.46681e-21	1.73296e-19
RRM2	8074.2	-1.0595	3.79977e-21	1.88351e-19
HEMGN	706.062	1.40023	4.20436e-21	2.06676e-19
TNFRSF9	112.781	-3.31104	5.34732e-21	2.61775e-19
2010005H15RIK	1092.23	1.13358	5.7923e-21	2.82392e-19
NAIP5	1154.37	1.0713	6.16939e-21	2.99544e-19
SOGA1	1101.73	1.17938	9.86276e-21	4.74976e-19
ZFP831	344.049	1.70149	1.26327e-20	5.98638e-19
MSMO1	2352.4	-1.11572	2.42146e-20	1.1119e-18
ACOT11	818.683	1.25643	3.80632e-20	1.72112e-18
OAS3	726.7	-1.48087	4.91372e-20	2.21342e-18
DDX58	1613.22	-1.01974	7.51655e-20	3.36033e-18
CCNE1	2684.34	-1.05301	7.81373e-20	3.48005e-18
PDCD1	147.603	3.04733	1.02603e-19	4.502e-18
ARHGEF18	884.152	1.11998	1.31738e-19	5.75906e-18
LMNA	1405.96	-1.01072	1.51607e-19	6.55508e-18
FUT7	474.224	1.5014	1.62069e-19	6.98195e-18
MAML3	1374.99	1.16019	2.80705e-19	1.18345e-17
IFI27	1776.93	-1.0396	4.27141e-19	1.76935e-17
SLA	875.749	1.13001	4.33395e-19	1.789e-17
FRMD6	1361.2	-1.05816	5.8868e-19	2.41318e-17
CEP83OS	751.158	1.20034	6.68219e-19	2.72041e-17
CLCN5	1241.43	-1.00949	7.6777e-19	3.10436e-17
GANC	1007.64	1.04125	1.30276e-18	5.2141e-17
CD180	924.73	1.26505	1.58541e-18	6.30279e-17
JUND	3083.07	-1.0372	1.62071e-18	6.42158e-17
PLXDC1	209.777	2.07292	1.65881e-18	6.55063e-17
BCAS3	1016.76	1.08465	1.95687e-18	7.67651e-17
TNFAIP2	747.426	1.26994	2.3283e-18	9.07347e-17
CCDC38	1678.13	1.07951	2.3889e-18	9.27911e-17
PLGRKT	392.394	1.54608	2.56799e-18	9.90976e-17
ADAM8	444.073	-1.49943	2.9522e-18	1.13187e-16
ARNT2	96.7091	-6.23244	2.98581e-18	1.14106e-16
IL15	408.3	1.52261	3.0069e-18	1.14542e-16
C030034L19RIK	343.746	1.83082	3.3135e-18	1.24832e-16
ALDH3A1	590.083	1.29103	4.30715e-18	1.60462e-16
STK40	1215.96	-1.02729	5.3802e-18	1.98565e-16
OLFR414	76.6759	5.27734	6.82967e-18	2.50499e-16
DHRS3	565.361	1.52775	7.72154e-18	2.81468e-16
C3AR1	133.016	-2.8152	8.61581e-18	3.11194e-16
CCDC28A	866.17	1.08093	9.43955e-18	3.3991e-16
ZCWPW1	330.266	1.56746	1.47947e-17	5.18559e-16
CCNG2	1020.68	1.15213	1.61575e-17	5.64655e-16
ABTB1	524.924	1.28267	1.92657e-17	6.67371e-16
RNF167	1241.33	1.01927	1.99658e-17	6.89605e-16
HIST1H1C	417.647	1.46306	3.6959e-17	1.24745e-15
TSPAN8	1252.92	1.01592	4.48437e-17	1.49231e-15
ZBP1	122.519	-2.93428	4.9433e-17	1.64043e-15
6430571L13RIK	88.6277	-3.3342	1.93201e-16	6.07122e-15
GBP2B	118.461	-2.69694	2.37614e-16	7.29278e-15
FAM120C	1047.67	1.28253	2.95138e-16	8.94246e-15
ACAD10	393.826	1.44834	3.46622e-16	1.03698e-14
PDZD2	324.625	1.59187	4.29126e-16	1.27415e-14
CDR2	748.576	-1.1408	4.46073e-16	1.31786e-14
PLD4	669.926	-1.18004	5.09577e-16	1.49061e-14
IRF7	313.687	-1.90875	6.09462e-16	1.75676e-14
AOAH	575.887	1.17275	7.5482e-16	2.14445e-14
IGTP	328.665	-1.67769	8.3705e-16	2.36671e-14
CEACAM16	550.471	1.24642	8.83526e-16	2.49217e-14
RARA	612.711	-1.13639	8.88371e-16	2.49989e-14
OAS2	1128.56	-1.26518	1.07043e-15	2.97686e-14
CHRNB2	522.815	1.2045	1.37263e-15	3.78176e-14
BBC3	763.765	1.27343	1.49079e-15	4.07884e-14
OASL2	192.097	-2.15053	1.64009e-15	4.46671e-14
XDH	446.494	1.33609	2.09664e-15	5.63241e-14
VDR	919.109	1.05796	2.56867e-15	6.85384e-14
SLC51A	329.628	-1.54496	2.66004e-15	7.08168e-14
FBLIM1	738.976	1.05485	2.76761e-15	7.3351e-14
TIGAR	668.105	-1.1118	3.2954e-15	8.61823e-14
GSTA4	447.464	1.28533	4.10687e-15	1.06932e-13
PIK3IP1	183.468	1.96439	4.67679e-15	1.21238e-13
MPND	858.667	-1.00089	5.15582e-15	1.33074e-13
AGPAT3	392.342	-1.33376	6.02768e-15	1.53901e-13
SMIM24	239.213	1.65843	7.04179e-15	1.78638e-13
RAI14	84.8165	-3.02094	7.55485e-15	1.90836e-13
OASL1	137.837	-2.46059	8.06302e-15	2.01951e-13
ITGA6	809.962	1.05799	1.05513e-14	2.58802e-13
GRAP2	169.421	2.31151	1.32033e-14	3.21851e-13
ABLIM1	122.889	-2.34633	1.57892e-14	3.77126e-13
ZC3H6	536.789	1.17616	1.62833e-14	3.88145e-13
TBC1D10C	618.519	1.20395	1.95202e-14	4.59752e-13
GDPD1	601.831	-1.14411	2.44704e-14	5.6955e-13
FAM102A	464.59	-1.21322	4.83648e-14	1.09139e-12
ACCS	334.445	1.37035	5.99434e-14	1.34244e-12
ZKSCAN7	508.789	1.17918	6.49107e-14	1.4482e-12
SPI1	1213.54	-1.01046	8.4076e-14	1.85484e-12
EXTL1	203.196	-2.03589	8.53578e-14	1.87613e-12
SLC25A33	535.19	-1.10162	1.65739e-13	3.56355e-12
ANXA9	682.128	1.01561	1.90266e-13	4.0614e-12
ZFP874B	751.306	1.1422	3.22914e-13	6.73514e-12
NQO1	339.094	1.35957	3.58469e-13	7.41148e-12
KANSL1L	725.931	1.07315	5.68533e-13	1.15013e-11
CD200R1	148.558	-2.04644	9.131e-13	1.80593e-11
IRGM2	245.388	-1.83274	1.13623e-12	2.2067e-11
BCL2L11	748.138	1.02032	1.21278e-12	2.34384e-11
ITLN1	79.7345	2.73528	1.47986e-12	2.84609e-11
HACD4	293.975	1.38104	1.61382e-12	3.07873e-11
CREB5	250.146	-1.71655	1.76896e-12	3.3531e-11
PIM1	9731.56	-1.91454	2.48076e-12	4.62101e-11
RIPOR3	228.323	1.53945	2.91238e-12	5.34929e-11
FRAT1	157.797	1.93117	3.1682e-12	5.77441e-11
ZFP951	506.276	1.0502	4.18554e-12	7.52445e-11
TRHR2	108.067	2.19341	4.96415e-12	8.84366e-11
MTURN	138.331	2.37422	5.14092e-12	9.14482e-11
METTL27	153.275	1.86561	6.24419e-12	1.09269e-10
GM4961	610.219	1.05237	6.45425e-12	1.12612e-10
LYZ2	247.557	1.44639	6.49566e-12	1.13004e-10
SLFN5	448.684	-1.23011	7.42765e-12	1.28273e-10
RAD9B	618.153	1.0382	7.6202e-12	1.31216e-10
ZBED5	233.442	1.49359	8.76818e-12	1.4882e-10
CTSS	310.827	-1.30896	1.11413e-11	1.86165e-10
CHRNB1	100.225	2.2727	1.34377e-11	2.22341e-10
2310015A10RIK	372.893	1.25821	1.4012e-11	2.30877e-10
ISG15	64.2092	-2.97237	1.84481e-11	2.99801e-10
C3	206.631	-1.52922	1.89466e-11	3.07059e-10
VSIG10	363.493	1.21725	2.04251e-11	3.30118e-10
RSAD2	47.39	-5.23948	2.06333e-11	3.33028e-10
IIGP1	165.534	-9.34702	2.60724e-11	4.14604e-10
TRPM6	47.1886	-4.64082	2.72418e-11	4.31462e-10
JAG2	183.574	1.72993	2.83943e-11	4.48516e-10
PRG2	482.587	1.10728	3.58041e-11	5.56655e-10
CCDC171	326.135	1.26075	4.13611e-11	6.39693e-10
CXCR2	214.375	1.50232	4.39082e-11	6.78202e-10
GRHPR	785.5	-1.00666	6.96143e-11	1.04395e-09
CHD7	176.999	-1.67173	8.95655e-11	1.32305e-09
SH3PXD2A	554.343	-1.18972	9.9088e-11	1.45464e-09
USP18	198.054	-1.49295	1.44481e-10	2.08486e-09
XYLT1	867.648	1.10785	1.84213e-10	2.62936e-09
HID1	196.054	1.47496	2.46928e-10	3.47429e-09
LDLRAD4	324.018	1.25674	2.55427e-10	3.57373e-09
TARM1	45.0621	-3.66427	2.62131e-10	3.6621e-09
TMEM191C	174.769	1.55877	4.27923e-10	5.75438e-09
FN3K	66.8976	2.88815	5.41539e-10	7.20046e-09
CHST15	139.454	1.7505	5.86961e-10	7.76085e-09
TNFRSF14	228.68	1.40601	6.51883e-10	8.55244e-09
DDX25	370.976	1.0888	6.64971e-10	8.7145e-09
1110032A03RIK	376.863	1.04431	9.47055e-10	1.20994e-08
C9ORF72	298.573	-1.16303	1.18659e-09	1.50348e-08
ARID5B	237.288	-1.38822	1.28031e-09	1.61189e-08
GADD45A	545.385	1.08466	1.32455e-09	1.6599e-08
GBP2	82.7453	-2.21229	1.75415e-09	2.16248e-08
CREBL2	315.843	1.13566	1.90795e-09	2.33748e-08
MX2	49.0049	-3.26657	1.96803e-09	2.40364e-08
FMO5	106.149	1.91617	2.63045e-09	3.17341e-08
D330041H03RIK	226.081	1.27865	2.96462e-09	3.5263e-08
ABCA13	106.1	-1.84889	4.56216e-09	5.24737e-08
F630028O10RIK	171.91	1.64852	7.14944e-09	7.96796e-08
GM5122	66.265	-2.36251	7.75181e-09	8.59885e-08
SERPINB6A	314.922	1.11478	8.50507e-09	9.37285e-08
KLF11	394.983	1.11444	1.21935e-08	1.30494e-07
NRGN	344.817	1.07528	1.48804e-08	1.5712e-07
ARHGEF4	246.109	1.20893	1.83532e-08	1.91063e-07
ASB11	227.57	1.21715	2.25947e-08	2.32968e-07
MX1	60.6475	-2.62759	2.35216e-08	2.42103e-07
MCF2L	124.804	-1.62867	2.42518e-08	2.48755e-07
MYLIP	317.73	1.05383	2.439e-08	2.49956e-07
PPP4R1L-PS	350.205	1.00373	2.67229e-08	2.72684e-07
RNF150	70.4105	2.25756	3.91959e-08	3.87931e-07
NUPR1	161.638	-4.07342	4.34316e-08	4.26292e-07
CYP4F13	267.338	1.08884	4.97196e-08	4.83206e-07
SLC6A9	499.476	-1.13528	5.01249e-08	4.86745e-07
JUP	219.649	1.18245	6.09385e-08	5.84093e-07
ITGAE	100.034	1.99393	6.22174e-08	5.95387e-07
RELB	126.982	-1.53169	6.63888e-08	6.31227e-07
ZFP839	278.541	1.0612	7.31168e-08	6.89113e-07
TRP53INP2	161.082	-1.40856	8.46282e-08	7.82662e-07
LAX1	50.8598	2.54436	9.6444e-08	8.80935e-07
COL17A1	94.3309	1.77183	9.72192e-08	8.87331e-07
ARSG	271.023	1.03546	1.33278e-07	1.18008e-06
2010001A14RIK	258.057	1.05766	1.39029e-07	1.22733e-06
A530010L16RIK	287.503	1.20503	1.45589e-07	1.28142e-06
BC049715	220.561	1.28188	1.59728e-07	1.3955e-06
TGTP2	121.046	-1.65279	2.01071e-07	1.72789e-06
TNFSF9	218.81	-1.11734	3.39275e-07	2.81077e-06
EVI2A	218.185	-1.1107	3.47172e-07	2.86617e-06
ZFR2	64.5503	2.09981	4.16539e-07	3.38459e-06
F8	159.963	1.35608	4.27353e-07	3.45351e-06
EPS8L2	181.405	1.20823	4.60705e-07	3.70777e-06
RHAG	100.731	1.60341	4.89488e-07	3.91822e-06
PISD-PS1	298.229	1.0363	4.90092e-07	3.92041e-06
GM3336	197.043	1.21789	5.00323e-07	3.99425e-06
CLDN19	242.959	1.07516	5.0461e-07	4.02457e-06
GM15506	230.573	1.22445	5.18614e-07	4.12627e-06
HGFAC	160.653	1.39418	5.47035e-07	4.32914e-06
WDR19	255.125	1.06713	6.5043e-07	5.05288e-06
PTGES3L	87.6867	-1.72779	9.41256e-07	7.08904e-06
RYK	19.8611	-7.72014	9.78652e-07	7.34268e-06
A730017L22RIK	258.353	1.01915	9.87381e-07	7.40348e-06
PYCR1	221.44	-1.09198	1.03274e-06	7.7094e-06
MGST3	245.926	1.13421	1.14086e-06	8.44717e-06
ZKSCAN4	55.0334	2.15698	1.21963e-06	8.95228e-06
ACAD12	124.663	1.42264	1.43474e-06	1.03516e-05
FKBP1B	194.232	1.11778	1.43838e-06	1.03715e-05
PLEKHN1	166.633	1.17617	1.72183e-06	1.21116e-05
LRRN4	202.249	1.11189	1.74839e-06	1.22854e-05
GDPD5	128.302	-1.37637	1.83912e-06	1.28015e-05
PGLYRP1	220.884	1.02076	2.06508e-06	1.42321e-05
RTP4	24.3955	-4.16123	2.20326e-06	1.51053e-05
TGTP1	23.5362	-4.50667	2.31155e-06	1.57838e-05
AAMDC	188.314	1.1175	2.34719e-06	1.60088e-05
MGST2	213.285	1.03142	2.40779e-06	1.63561e-05
TM7SF2	169.198	1.18345	2.62182e-06	1.76883e-05
HIF3A	126.393	1.3514	2.78034e-06	1.86199e-05
2500004C02RIK	193.535	1.11599	3.18106e-06	2.09833e-05
GP1BA	163.698	1.20068	3.19359e-06	2.10542e-05
ZFP874A	248.545	1.01743	3.37489e-06	2.21264e-05
E130307A14RIK	175.255	1.1214	3.46203e-06	2.26226e-05
YPEL3	310.601	2.43798	4.72284e-06	2.99687e-05
GRAMD1C	211.657	1.05456	4.78113e-06	3.03028e-05
COLQ	172.432	1.11571	5.39064e-06	3.37899e-05
RGCC	187.489	-1.0913	5.78186e-06	3.60325e-05
DDC	41.8232	-2.31008	5.85834e-06	3.64324e-05
GM2788	78.9975	1.74142	6.11786e-06	3.7907e-05
CXCL10	22.0625	-5.36149	6.1721e-06	3.82231e-05
CTSE	138.663	1.24254	6.47147e-06	3.98066e-05
MIR22HG	178.886	-1.09682	6.94418e-06	4.24498e-05
KIF5A	82.5377	1.57406	7.06424e-06	4.31392e-05
TRIM2	66.4824	1.75774	7.25588e-06	4.42471e-05
5031425F14RIK	159.241	1.13949	7.88674e-06	4.76705e-05
STOM	143.715	1.17432	8.33027e-06	5.01467e-05
MST1R	40.4212	2.84928	8.49147e-06	5.10652e-05
PLPPR2	88.5477	1.52637	9.63065e-06	5.72188e-05
AFAP1L1	20.3231	-4.2029	1.00232e-05	5.9313e-05
SNX29	109.582	1.34391	1.05614e-05	6.21565e-05
LOC100041034	70.5859	1.70094	1.24207e-05	7.14661e-05
ISOC2B	81.5423	1.53108	1.32252e-05	7.56905e-05
TMEM220	127.564	1.22614	1.37375e-05	7.82819e-05
ZFP963	193.791	1.05263	1.44505e-05	8.19899e-05
TMC8	188.261	1.03748	1.47316e-05	8.33453e-05
TLE2	152.237	1.1179	1.5411e-05	8.68161e-05
E130102H24RIK	78.803	1.59284	1.65507e-05	9.26635e-05
GM4951	12.7653	-7.08017	1.80311e-05	0.000100335
LMTK3	86.0656	1.56053	1.91165e-05	0.000105681
DNAJB5	97.4699	-1.36661	1.97229e-05	0.000108577
5830418P13RIK	108.438	1.28634	2.27707e-05	0.000123859
F830016B08RIK	12.3826	-7.03494	2.38489e-05	0.000129131
CD276	18.8937	-4.49099	2.54271e-05	0.000137174
TMOD4	127.696	1.17715	2.6147e-05	0.000140546
GM4841	11.6871	-6.95421	2.96105e-05	0.000157449
TGFBR3L	184.441	1.00135	3.06948e-05	0.000162602
CD244A	274.693	2.2229	3.33335e-05	0.000175434
CCRL2	133.794	1.17616	3.63682e-05	0.000189887
ANO7	28.638	2.57979	3.77105e-05	0.000196204
NLRC4	119.793	1.23818	3.89733e-05	0.000202152
ITGB3	1659.85	2.0836	4.1141e-05	0.000212097
GM10389	11.1829	-6.89444	4.15587e-05	0.000213877
SFN	140.703	1.08968	4.24202e-05	0.000217744
IFI202B	11.113	-6.87927	4.42436e-05	0.000226416
TNFSF14	114.263	-1.20517	4.5505e-05	0.00023237
AGRN	92.085	1.37327	4.86659e-05	0.000246281
LETM2	63.9159	1.61508	4.89204e-05	0.000247358
SLC27A1	162.946	1.00057	5.00127e-05	0.000252235
BTN1A1	23.4681	2.9652	6.01039e-05	0.000297828
ICA1L	49.3189	1.81271	6.67905e-05	0.000328054
MSH5	45.0351	1.94355	6.69299e-05	0.000328467
IFIT3	28.1706	-2.54827	7.35514e-05	0.00035697
OTOS	88.3129	1.33945	7.40731e-05	0.000359207
TRPM2	57.4461	1.6758	7.66476e-05	0.000370479
SPRN	33.2679	2.61092	7.66869e-05	0.000370518
C1S1	104.054	1.42479	7.73787e-05	0.000373556
RASA4	49.8614	1.86816	7.78044e-05	0.000375305
CREB3L1	104.104	1.23738	7.96064e-05	0.000383206
PRF1	9.73923	-6.69118	8.79819e-05	0.000417932
CFAP126	21.556	2.99515	9.08356e-05	0.000431141
MIR155HG	98.8168	-1.23501	9.38555e-05	0.000443698
GM12185	17.0813	-6.06079	9.40402e-05	0.000444393
GP9	71.1924	1.45047	9.54862e-05	0.000450508
GNB4	34.054	2.14545	0.000107313	0.000501316
SPTBN2	28.5572	2.38024	0.000107501	0.000501997
GM19557	30.8789	2.27953	0.00011882	0.00054944
RDH5	56.3611	1.66551	0.000125338	0.000576205
FAM214B	88.6412	1.28283	0.000126881	0.000582621
SH2D3C	156.968	1.09561	0.000127932	0.000586989
CCDC62	107.361	1.17418	0.000140271	0.000638414
ACRBP	101.69	1.24145	0.000141187	0.000641845
VGF	56.475	-1.59876	0.000147379	0.000667688
PLP1	96.0369	1.22437	0.0001535	0.000691452
FHIT	122.773	1.06521	0.0001559	0.00070093
TMEM132C	14.3194	-4.83054	0.000158995	0.000713221
GBP5	15.2835	-5.86251	0.000162057	0.000725033
MAP7	131.84	1.02593	0.000164595	0.00073528
1110028F11RIK	138.975	1.011	0.000174811	0.000774779
GLT28D2	22.921	2.66932	0.00018162	0.000800464
MUC6	95.0524	3.64838	0.000203117	0.000885981
IZUMO4	67.3662	1.42388	0.000215337	0.000932762
TSC22D1	7945.46	1.09874	0.000221113	0.000955682
ARHGAP31	120.383	-1.05897	0.000229698	0.000990258
IGFLR1	142.38	1.00052	0.000230059	0.000991456
TXK	65.3291	1.52431	0.00024108	0.00103449
GM12250	17.529	-3.3775	0.000241492	0.00103583
1810008I18RIK	19.8416	-3.11292	0.00024678	0.00105545
LIF	156.949	-1.07977	0.000252471	0.00107824
SLFN1	8.15651	-6.43289	0.000262219	0.00111595
LY6A	13.6902	-5.74008	0.000272842	0.00115814
BCAR1	51.5142	-1.64489	0.000285098	0.0012024
UACA	20.7035	-2.71087	0.00029389	0.00123641
5830428M24RIK	36.6699	1.91335	0.000296941	0.0012457
LSP1	39.6283	1.83519	0.000321316	0.00133192
BTG2	735.325	1.37078	0.000322085	0.00133437
PI16	41.6994	-1.74333	0.000383287	0.00155454
4930480K23RIK	78.6623	1.24672	0.000391201	0.00158392
COL20A1	60.3725	1.42365	0.000441649	0.00176466
C5AR2	18.6975	-2.85103	0.000470865	0.00186442
LYST	18.7755	2.75707	0.000474321	0.00187622
GBP4	20.2206	-2.93106	0.00049718	0.00195489
9530052C20RIK	83.8627	1.29082	0.000498491	0.00195875
TRAF1	42.3491	-1.68667	0.000515427	0.0020186
IFI44L	7.14783	-6.24287	0.000522313	0.00204084
YPEL1	25.7206	2.21003	0.000579096	0.00223471
CYSTM1	80.2926	-1.19893	0.000597528	0.00229314
C230037L18RIK	68.3648	1.36511	0.000610356	0.00233782
XKRX	25.7871	2.19505	0.000624146	0.00238524
KY	21.2314	-2.49389	0.000638909	0.00243616
STAG3	37.3227	1.8101	0.000668321	0.00253525
GGT5	44.2236	1.66171	0.000684604	0.00258791
PCMTD2	2198.53	1.0017	0.000729709	0.00273485
P2RY1	1306.55	1.05767	0.000744876	0.00278729
4933406I18RIK	51.8901	1.49333	0.000747774	0.00279509
GP5	31.3541	1.91297	0.00076188	0.00284283
APOL9B	13.1296	-3.56535	0.000764065	0.00284829
NECAB3	98.0051	1.14457	0.000768493	0.0028639
B230208H11RIK	109.338	1.00087	0.000780883	0.00290824
FCGR2B	108.663	1.02498	0.000785037	0.00292096
TESMIN	42.4023	1.68955	0.000816466	0.00302555
GM17619	68.998	1.2773	0.000829037	0.00306946
LMNTD2	35.1567	1.76638	0.000869515	0.00319911
BC037704	106.897	1.01912	0.000888672	0.00326149
CAR5A	44.2838	1.64851	0.000919035	0.00336044
LRRC36	18.6708	2.61031	0.000921707	0.00336605
IFI207	10.8379	-5.3983	0.000929425	0.00338901
FARP1	15.8096	2.84962	0.000953912	0.00346656
C430042M11RIK	69.4032	1.23742	0.000963613	0.00349645
SLC15A3	29.0423	-1.976	0.000977067	0.00354006
OLFR248	6.06037	6.08316	0.00101362	0.00365773
SAA3	58.7202	1.42428	0.00101913	0.00367538
FLYWCH2	31.9834	1.83117	0.00103235	0.00371967
EMP1	48.236	-4.13697	0.00105497	0.0037839
GAL3ST2C	24.6103	2.13642	0.00105885	0.00379554
IFI44	10.9213	-4.35324	0.00108386	0.00387343
PIM3	56.8538	-1.56463	0.00115823	0.00410947
PPFIA3	99.4148	-1.02599	0.00121789	0.00429608
ZFP784	98.7181	1.00528	0.001333	0.00466394
GM2721	29.5375	1.91033	0.00135884	0.00474312
I830077J02RIK	104.747	-1.00546	0.00140502	0.00488133
ADORA3	10.2847	-4.35072	0.00143227	0.00496435
HRH2	96.1998	-1.02911	0.0015367	0.00528917
SLC2A6	29.6884	-1.94097	0.00163183	0.00558415
JCAD	5.70451	-5.92351	0.00163246	0.00558468
PRKCQ	12.1462	3.58785	0.00168999	0.00576887
APBB2	13.2209	3.02831	0.00170457	0.00581124
WFIKKN1	57.5656	1.41651	0.00172064	0.00586263
LRRC51	83.2917	1.07758	0.00177276	0.00601945
SLC30A4	5.4249	5.91932	0.00179296	0.00607935
C920021L13RIK	55.8288	1.29275	0.00183066	0.006193
PKD2L1	10.8181	3.74976	0.00191888	0.00646191
PBX4	92.7127	1.02427	0.00196241	0.00657788
GAB3	92.6575	1.01073	0.00196701	0.00658654
FRG2F1	70.9901	1.16172	0.00201811	0.00673547
GBP3	86.0707	-1.06286	0.00205579	0.00684513
IL21R	83.2411	1.04967	0.0020826	0.00691496
LDLR	3279.32	-1.05254	0.00212353	0.0070331
SARDH	75.7416	1.11328	0.00213996	0.0070658
RUFY4	11.2395	3.37427	0.00220368	0.00725598
LILR4B	144.85	-3.4647	0.00223292	0.00734614
ACTN3	41.6955	-1.50658	0.00231988	0.00760265
E230016M11RIK	70.163	1.14079	0.0023236	0.00761273
TNFSF11	9.68687	-4.17864	0.00242037	0.00788871
1700008O03RIK	37.8069	1.53313	0.00244695	0.00796401
C920006O11RIK	42.294	1.44452	0.00244765	0.00796411
NOS1	52.8425	1.37491	0.00257062	0.00831626
ANO3	10.1791	3.72925	0.00263232	0.00849035
NOL4L	1259.73	1.30258	0.0026756	0.00860652
STKLD1	45.3857	1.37809	0.00275427	0.00883558
E130112N10RIK	39.6785	1.48048	0.00287065	0.00915768
EPM2A	45.091	1.37515	0.00294827	0.00935416
GLDC	83.2856	1.07722	0.00298244	0.00944732
CCDC17	84.7262	1.02612	0.00315547	0.00992776
DNMT3L	28.8893	-1.77086	0.00329392	0.0103045
ITGAX	10.4864	3.32907	0.00342924	0.0106574
TRP53INP1	1224.26	1.21109	0.00349693	0.0108412
FBXW10	24.7275	1.86346	0.00358258	0.011073
IL6	485.413	1.53495	0.00364427	0.011249
1700027J07RIK	52.7799	1.24905	0.00364643	0.0112527
AMT	68.9836	1.10315	0.00376929	0.0115776
FAM43A	36.1476	1.49641	0.00379139	0.0116395
LRRC56	62.4234	1.13331	0.00395138	0.0120649
FOSB	1208	1.13554	0.0039914	0.0121683
LILRB4A	273.966	-3.51347	0.00407566	0.0123869
TAS1R1	73.3875	1.07291	0.00454476	0.0135793
QPRT	39.942	1.39663	0.00469951	0.0139642
UOX	15.105	2.41005	0.00472759	0.0140406
CEMIP	47.1946	1.29831	0.00474262	0.0140781
4831440E17RIK	61.4561	1.15632	0.00491215	0.0145195
CACNA2D2	57.0976	1.18238	0.00492246	0.0145391
CABYR	15.4559	2.3905	0.00503648	0.0148352
ENO1	15.9641	-2.4547	0.00515218	0.0151121
FBN1	10.0996	-3.29456	0.00520025	0.0152305
HYAL3	46.1325	1.30778	0.00543483	0.0158198
BC030499	39.0823	-1.39472	0.0054803	0.0159247
RAB30	21.7083	-1.94493	0.00553677	0.0160731
ERN2	8.81226	3.46269	0.00559055	0.0162173
TAS1R3	22.842	1.88887	0.00572972	0.0165642
KIF17	20.067	1.97777	0.00581599	0.0167563
SERPINE1	36.8989	-1.40615	0.00602098	0.0172338
FAM227A	12.5416	2.64888	0.00606929	0.0173553
2810454H06RIK	78.3588	1.00344	0.00609495	0.0174202
ANGPTL8	65.4362	-1.09351	0.00620087	0.0176835
WNT10B	11.5111	2.82225	0.00629135	0.0179124
GPR160	58.1758	1.14266	0.00660981	0.0187246
RGS9BP	45.8762	1.24947	0.00665559	0.0188408
TFCP2L1	47.7276	-1.27066	0.00689899	0.0194694
2410017I17RIK	18.7475	2.10279	0.00700815	0.0197163
ZFP811	37.4743	1.44932	0.00701746	0.019724
CACNA1B	12.0302	2.64107	0.00707977	0.0198659
CDNF	61.3071	1.06627	0.00717299	0.0201037
MROH7	9.49676	3.11326	0.0073756	0.0205851
AI182371	17.5683	2.04905	0.00747755	0.020839
NOXO1	72.1232	1.02336	0.00754186	0.0210034
GM527	53.0214	1.1367	0.00780239	0.0216121
PDE8B	13.5048	-2.43239	0.00782435	0.0216628
RAP1GAP	54.2186	1.14824	0.00789775	0.0218405
SLC22A3	1247.43	1.18928	0.00806383	0.022253
LRRC14B	22.2441	1.7801	0.00835668	0.0229862
APOL9A	8.35734	-3.44315	0.00855956	0.0234246
CDKL4	49.929	1.1712	0.0085945	0.0234985
FAM71E1	21.5761	1.82249	0.00862244	0.023564
MILL2	11.3541	2.71876	0.00870254	0.0237665
ARFGEF3	6.71647	-4.7079	0.00882101	0.0240372
TLR6	50.7743	1.13835	0.00883154	0.0240522
TNFRSF23	9.2862	-3.01298	0.00886593	0.0241403
BC064078	46.0917	1.20743	0.00889542	0.0242151
AKAP6	39.4287	1.52281	0.00958985	0.0259149
GM36738	44.2966	1.20092	0.0104045	0.0277741
BARHL1	31.1405	1.49924	0.0104751	0.0279438
GM15441	43.152	1.19776	0.0106296	0.028324
IGSF6	24.4626	1.60023	0.0108166	0.0287769
NOD2	40.363	1.25514	0.0112657	0.029802
GIMAP3	22.7635	-1.66264	0.0116179	0.0305803
4933406C10RIK	22.8635	1.64834	0.0117084	0.030756
PRAM1	48.6209	1.11691	0.0118622	0.0310979
KAZALD1	21.7824	1.6938	0.012066	0.0315434
CAPN3	52.4427	1.06041	0.0122423	0.0319327
GM11696	56.7078	1.05072	0.0122628	0.0319783
GM4598	34.7593	1.3302	0.0123354	0.0321465
KLF3	34.6452	1.32232	0.0124907	0.0325155
PRICKLE1	49.8335	1.09228	0.0125094	0.0325497
TRIM47	58.8462	1.09336	0.0127115	0.0329994
INHBE	24.9406	-1.61507	0.0127444	0.0330524
RGS1	57.5155	1.03986	0.0127605	0.0330848
LCN4	6.04165	4.57657	0.0131617	0.0340007
ROPN1L	53.066	1.04453	0.0138762	0.0355979
MUC20	57.1283	1.18356	0.014932	0.0379612
IFI204	5.74218	-4.46221	0.0151221	0.0383377
C8G	17.7592	1.82509	0.0156469	0.0395157
TIAM2	22.1244	1.6261	0.0157834	0.0398011
UGGT2	28.987	1.38731	0.0162547	0.040764
PCDHB22	29.67	1.41725	0.0162602	0.0407692
LRRIQ3	14.4864	2.00157	0.016288	0.0408217
F830002L21RIK	21.0726	1.65802	0.0172156	0.0427754
MATK	5.47394	4.40384	0.0174847	0.0433259
CLTRN	20.2255	-1.65732	0.0175457	0.0434499
ZC3H12D	14.4813	-2.01661	0.0185242	0.0454267
CDH17	10.8195	-2.35824	0.0190064	0.0463788
GM16287	9.28448	2.67961	0.0192575	0.0468949
ACTG2	54.9061	1.0043	0.0195166	0.0474867
1700018L02RIK	7.84683	2.85832	0.0197656	0.0479841
POU2F2	51.6677	1.0035	0.0203413	0.0491702
A330035P11RIK	30.9257	1.32697	0.0206734	0.0498511
ZFP33B	28.1778	1.36238	0.0207266	0.0499284

## Sheet: WT_Mid_v_DMSO.
id	baseMean	log2FoldChange	pvalue	padj
PDCD1	452.861	2.47583	3.79845e-29	3.99103e-25
ETV5	716.904	-1.32463	6.29478e-17	3.30696e-13
EPHA8	270.202	1.48016	5.92686e-12	1.24547e-08
FOSL1	205.483	-1.00167	1.65858e-05	0.00611543
NLRP6	142.234	1.02528	0.000198276	0.033958
ITGAX	93.137	1.31588	0.000315139	0.0459885
